# Supplementary material for: Prebiotic Assembly of Cloverleaf tRNA, Its Aminoacylation and the Origin of Coding, Inferred from Acceptor Stem Coding-Triplets
Source: Int J Mol Sci. 2022 Dec 12;23(24):15756. doi: 10.3390/ijms232415756 (PMC9778954; doi:10.3390/ijms232415756)
Supplement: Supplementary file 1 [file ijms-23-15756-s001.zip]

Archive with 1 entries (1 files):
- ijms-2021046-supplementary.pdf
